# Supplementary material for: Genomic and transcriptomic profiling reveals distinct molecular subsets associated with outcomes in mantle cell lymphoma
Source: J Clin Invest. 2022 Feb 1;132(3):e153283. doi: 10.1172/JCI153283 (PMC8803323; doi:10.1172/JCI153283)
Supplement: Supplemental table 1 [file jci-132-153283-s012.xlsx]

## Sheet: Sheet1
Supplemental table 1. Sequenced samples information.
Sample ID	Sampling type	Origin of samples	With matched RNA data	With matched normal samples	Status at sampling	Number of samples
MCL01	Frozen	PB	yes	yes	New_diagnosed	One
MCL02	Frozen	PB	no	yes	New_diagnosed	One
MCL03	Frozen	PB	yes	yes	Both	One
MCL04	Frozen	PB	yes	yes	New_diagnosed	One
MCL05	Frozen	PB	yes	yes	New_diagnosed	One
MCL06	FFPE/Frozen	LN/PB	yes	yes	Both	Two
MCL07	Frozen	BM	no	yes	New_diagnosed	One
MCL08	Frozen	PB	no	yes	New_diagnosed	One
MCL09	Frozen	BM	no	yes	New_diagnosed	One
MCL100	FFPE	LN	no	yes	New_diagnosed	One
MCL101	Frozen	BM	no	yes	New_diagnosed	One
MCL102	Frozen/Frozen	BM/BM	no	yes	Both	Two
MCL104	Frozen	BM	no	no	New_diagnosed	One
MCL105	Frozen	BM	no	no	New_diagnosed	One
MCL106	Frozen	BM	no	no	New_diagnosed	One
MCL107	Frozen	BM	no	no	New_diagnosed	One
MCL108	Frozen	BM	no	yes	New_diagnosed	One
MCL109	Frozen	BM	no	no	New_diagnosed	One
MCL11	Frozen	BM	yes	yes	New_diagnosed	One
MCL110	Frozen	BM	no	no	New_diagnosed	One
MCL111	Frozen	BM	no	no	New_diagnosed	One
MCL112	Frozen	BM	no	no	New_diagnosed	One
MCL113	Frozen	BM	no	no	New_diagnosed	One
MCL114	Frozen	BM	no	no	New_diagnosed	One
MCL116	FFPE	LN	no	yes	Relapsed	One
MCL117	Frozen	BM	no	yes	Relapsed	One
MCL118	Frozen	PB	no	yes	Relapsed	One
MCL119	Frozen	BM	no	yes	New_diagnosed	One
MCL12	Frozen	PB	yes	yes	New_diagnosed	One
MCL120	Frozen	BM	no	no	New_diagnosed	One
MCL121	Frozen	BM	no	no	New_diagnosed	One
MCL122	Frozen	BM	no	no	New_diagnosed	One
MCL123	Frozen	BM	no	yes	New_diagnosed	One
MCL124	Frozen	BM	no	yes	New_diagnosed	One
MCL125	Frozen	BM	no	yes	New_diagnosed	One
MCL126	FFPE	Spleen	no	yes	New_diagnosed	One
MCL127	FFPE	Spleen	no	yes	New_diagnosed	One
MCL128	FFPE	Spleen	no	yes	New_diagnosed	One
MCL129	Frozen	BM	no	yes	New_diagnosed	One
MCL13	Frozen/Frozen	PB/BM	yes	yes	Both	Two
MCL130	FFPE	LN	no	yes	New_diagnosed	One
MCL131	Frozen	BM	no	no	New_diagnosed	One
MCL132	FFPE	LN	no	yes	New_diagnosed	One
MCL133	Frozen	BM	no	no	New_diagnosed	One
MCL134	Frozen	BM	no	no	New_diagnosed	One
MCL135	Frozen	PB	no	no	New_diagnosed	One
MCL136	Frozen	BM	no	no	New_diagnosed	One
MCL137	Frozen	BM	no	no	New_diagnosed	One
MCL14	Frozen	PB	no	yes	New_diagnosed	One
MCL15	Frozen	PB	yes	yes	New_diagnosed	One
MCL16	Frozen	BM	no	yes	New_diagnosed	One
MCL17	Frozen	PB	yes	yes	New_diagnosed	One
MCL18	Frozen/Frozen	PB/BM	yes	yes	New_diagnosed	Two
MCL19	Frozen	PB	no	yes	New_diagnosed	One
MCL20	Frozen	BM	yes	yes	New_diagnosed	One
MCL21	Frozen	BM	yes	yes	New_diagnosed	One
MCL22	Frozen	PB	no	yes	New_diagnosed	One
MCL23	Frozen	BM	yes	yes	New_diagnosed	One
MCL24	Frozen	BM	yes	yes	New_diagnosed	One
MCL25	Frozen	BM	yes	yes	New_diagnosed	One
MCL26	Frozen	PB	no	yes	New_diagnosed	One
MCL27	Frozen/Frozen/Frozen	PB/PB/PB	yes	yes	New_diagnosed	Three
MCL28	Frozen	BM	yes	no	Both	One
MCL29	Frozen	PB	no	no	New_diagnosed	One
MCL30	Frozen	BM	yes	yes	New_diagnosed	One
MCL31	Frozen	PB	yes	yes	New_diagnosed	One
MCL32	Frozen	BM	no	no	New_diagnosed	One
MCL33	Frozen	BM	yes	no	New_diagnosed	One
MCL34	Frozen/Frozen	BM/BM	yes	yes	Both	Two
MCL35	Frozen	BM	no	no	New_diagnosed	One
MCL36	Frozen	BM	yes	no	New_diagnosed	One
MCL37	Frozen	BM	no	no	New_diagnosed	One
MCL38	Frozen	BM	yes	no	New_diagnosed	One
MCL39	Frozen	PB	no	yes	New_diagnosed	One
MCL40	Frozen	BM	yes	yes	Relapsed	One
MCL41	Frozen	BM	no	no	New_diagnosed	One
MCL42	Frozen	BM	no	yes	New_diagnosed	One
MCL43	Frozen	BM	yes	yes	New_diagnosed	One
MCL44	Frozen	PB	yes	yes	Relapsed	One
MCL45	Frozen	BM	yes	no	New_diagnosed	One
MCL46	Frozen/Frozen	BM/PB	yes	yes	New_diagnosed	Two
MCL47	Frozen	BM	yes	yes	Relapsed	One
MCL48	Frozen	BM	no	yes	New_diagnosed	One
MCL49	Frozen	PB	yes	yes	New_diagnosed	One
MCL50	Frozen	BM	no	no	New_diagnosed	One
MCL51	Frozen	BM	yes	yes	New_diagnosed	One
MCL52	Frozen	PB	yes	no	New_diagnosed	One
MCL53	Frozen	BM	yes	yes	New_diagnosed	One
MCL54	Frozen	PB	yes	no	New_diagnosed	One
MCL55	Frozen	BM	no	yes	New_diagnosed	One
MCL56	Frozen	PB	yes	yes	New_diagnosed	One
MCL57	Frozen	PB	yes	yes	New_diagnosed	One
MCL58	Frozen	BM	yes	yes	New_diagnosed	One
MCL59	Frozen	BM	yes	yes	New_diagnosed	One
MCL60	Frozen	BM	no	no	New_diagnosed	One
MCL61	Frozen	BM	yes	yes	New_diagnosed	One
MCL62	Frozen	BM	yes	yes	New_diagnosed	One
MCL63	Frozen	BM	no	no	New_diagnosed	One
MCL64	Frozen	BM	yes	yes	New_diagnosed	One
MCL65	Frozen/FFPE	BM/LN	no	yes	New_diagnosed	Two
MCL66	Frozen	BM	yes	yes	New_diagnosed	One
MCL67	Frozen	BM	no	no	New_diagnosed	One
MCL68	Frozen	BM	no	yes	New_diagnosed	One
MCL69	Frozen/FFPE	BM/LN	no	no	Both	Two
MCL70	Frozen	PB	no	no	Relapsed	One
MCL71	Frozen	BM	yes	no	Relapsed	One
MCL72	Frozen	BM	yes	yes	New_diagnosed	One
MCL73	Frozen	PB	no	no	New_diagnosed	One
MCL74	Frozen	BM	no	yes	Relapsed	One
MCL75	Frozen	BM	no	yes	New_diagnosed	One
MCL76	Frozen	PB	yes	yes	New_diagnosed	One
MCL77	Frozen/Frozen	BM/CSF	yes	yes	Both	Two
MCL78	Frozen	BM	no	yes	New_diagnosed	One
MCL79	Frozen	PB	yes	yes	New_diagnosed	One
MCL80	FFPE	LN	no	yes	New_diagnosed	One
MCL81	FFPE	LN	no	yes	New_diagnosed	One
MCL82	FFPE/FFPE	LN/Parotid gland	no	no	Relapsed	Two
MCL83	FFPE/FFPE	LN/LN	no	no	Both	Two
MCL84	FFPE/FFPE	LN/Subcutaneous mass	no	yes	Both	Two
MCL85	FFPE/FFPE	Intestine/Intestine	no	no	Both	Two
MCL86	FFPE	LN	no	yes	New_diagnosed	One
MCL87	Frozen/FFPE	BM/LN	no	yes	Both	Two
MCL88	FFPE/FFPE	LN/LN	no	no	Relapsed	Two
MCL89	FFPE	Intracaspinal mass	no	no	New_diagnosed	One
MCL90	FFPE	LN	no	no	New_diagnosed	One
MCL91	Frozen	BM	no	yes	New_diagnosed	One
MCL92	Frozen	BM	no	yes	New_diagnosed	One
MCL93	Frozen	BM	no	yes	New_diagnosed	One
MCL94	Frozen	BM	no	yes	New_diagnosed	One
MCL95	FFPE/Frozen	LN/BM	no	yes	Both	Two
MCL96	Frozen	BM	no	yes	New_diagnosed	One
MCL97	Frozen	PB	no	yes	New_diagnosed	One
MCL98	Frozen	BM	no	yes	New_diagnosed	One
MCL99	Frozen	BM	no	yes	New_diagnosed	One
* Abbreviation, FFPE formalin fixed paraffin-embedded; PB peripheral blood; BM bone marrow; LN lymph node; CNS cerebrospinal fluid.
