# Supplementary material for: Genomic and transcriptomic profiling reveals distinct molecular subsets associated with outcomes in mantle cell lymphoma
Source: J Clin Invest. 2022 Feb 1;132(3):e153283. doi: 10.1172/JCI153283 (PMC8803323; doi:10.1172/JCI153283)
Supplement: Supplemental table 2 [file jci-132-153283-s013.xlsx]

## Sheet: Sheet1
Supplemental Table 2. Detail information for the 16 patients with longitunal samples.
ID	First time-point sampling Sampling type	First time-point sampling Sampling Source	Second time-point sampling Sampling type	Second time-point sampling Sampling Source	Interval between two samplings (months)	Treatment regimen	Survival from first sampling (months)	Survival from second sampling (months)	Death or not
MCL06	FFPE	LN	Frozen	PB	27.6333	RDHAP	75.7	48.0667	Alive
MCL102	Frozen	BM	Frozen	BM	52.1	RDHAP	57.7	5.6	Alive
MCL13	Frozen	PB	Frozen	BM	10.2667	RCHOP	26.9	16.6333	Alive
MCL18	Frozen	PB	Frozen	BM	20.5667	RDHAP	52.2	31.6333	Alive
MCL27	Frozen	PB	Frozen	PB	19.2	RDHAP	48.0667	28.8667	Alive
MCL34	Frozen	BM	Frozen	BM	63	RDHAP	71.8	8.8	Alive
MCL46	Frozen	BM	Frozen	PB	29.0667	RDHAP	34.3667	5.3	Alive
MCL69	FFPE	LN	Frozen	BM	67.3333	RDHAP	72.2	4.86667	Death
MCL77	Frozen	BM	Frozen	CSF	5.93333	RDHAP	9.7	3.76667	Alive
MCL82	FFPE	LN	FFPE	Parotid gland	25.1667	RDHAP	38.6333	13.4667	Death
MCL83	FFPE	LN	FFPE	LN	32.6667	RDHAP	49.8	17.1333	Death
MCL84	FFPE	LN	FFPE	Subcutaneous mass	30.5	RDHAP	45.1	14.6	Death
MCL85	FFPE	Intestine	FFPE	Intestine	54.1667	RDHAP	73.4	19.2333	Alive
MCL87	Frozen	BM	FFPE	LN	14.2	RDHAP	41.0667	26.8667	Death
MCL88	FFPE	LN	FFPE	LN	8.16667	RDHAP	10.1333	1.96667	Death
MCL95	FFPE	LN	Frozen	BM	10.7667	RDHAP	29	18.2333	Death
